# Supplementary material for: Comparison of the Effectiveness of Three Different Combinations for Colonoscopy Preparation: A Multicenter Randomized Clinical Trial
Source: Diagnostics (Basel). 2026 Jan 20;16(2):337. doi: 10.3390/diagnostics16020337 (PMC12840136; doi:10.3390/diagnostics16020337)
Supplement: Supplementary file 1 [file diagnostics-16-00337-s001.zip]

Archive with 1 entries (1 files):
- diagnostics-3953329-supplementary.pdf
